# Supplementary material for: Revealing Hidden Genes in Botrytis cinerea: New Insights into Genes Involved in the Biosynthesis of Secondary Metabolites
Source: Int J Mol Sci. 2024 May 28;25(11):5900. doi: 10.3390/ijms25115900 (PMC11173184; doi:10.3390/ijms25115900)
Supplement: Supplementary file 1 [file ijms-25-05900-s001.zip]

Archive with 1 entries (1 files):
- ijms-2980432-supplementary.pdf
